# Supplementary material for: p53 Rather Than β-Catenin Mediated the Combined Hypoglycemic Effect of Cinnamomum cassia (L.) and Zingiber officinale Roscoe in the Streptozotocin-Induced Diabetic Model
Source: Front Pharmacol. 2021 May 13;12:664248. doi: 10.3389/fphar.2021.664248 (PMC8155675; doi:10.3389/fphar.2021.664248)
Supplement: Supplementary file 1 [file Table1.XLSX]

## Sheet: Sheet1
SN	Groups	BWpre	BWpost	insulin	FGLpre	FGLpost	TAC	Areaofislet	cateninimmunoexpression	cateningeneexpression	p53geneexpression	insulinimmunoexpression	p53number	calhomair	calhomabcells	calhomair1	SRE_1	SRE_2	SRE_3	SRE_4	SRE_5	SRE_6
1	1	150.34	350	4.93	77	87	298.34	15538.7	11.23	1	1	23	5	1.06	1.18	1.18	0.06	-0.1	0.06	-0.1	-0.42	0.23
2	1	144.45	340	5.11	75	77.43	302.34	16538.7	13.45	1.03	1.03	24.56	7	0.98	1.38	1.38	-0.89	-0.62	-0.89	-0.62	-0.74	-0.13
3	1	154.67	346	6.04	72	75.34	290.34	17538.7	10.23	1.01	1.01	25.12	9	1.18	1.68	1.77	0.75	0.19	0.75	0.19	-1.23	-0.21
4	1	155	320	5.14	79	79	310.34	14538.7	12.67	1	1	27.54	4	1	1.36	1.36	0.8	0.31	0.8	0.31	-0.09	-0.07
5	1	152.23	290	4.98	80	88.34	287.34	13538.7	11.56	1.1	1.1	29.34	11	1.09	1.17	1.17	0.36	0.07	0.36	0.07	0.07	0.28
6	1	143.23	284	5.2	94.4	78.34	290.33	15538.7	17.34	1	1	22.12	8	1.01	1.39	1.39	-1.08	0.15	-1.08	0.15	2.4	-0.1
7	2	135.56	360	4.9	77	98.45	334.32	14638.7	22.45	1.02	1.02	25.34	7	1.19	1.03	1.03	-1.5	-1.45	-1.5	-1.45	-0.54	0.39
8	2	150.45	299	6.67	78	87.23	342.34	15638.7	14.45	1.64	1.01	22.87	5	1.1	1.59	1.59	0.89	0.49	0.89	0.49	-0.37	-0.04
9	2	149.4	320	5.23	80.43	87.45	320.34	18638.7	18	1	1	32.23	12	1.06	1.25	1.16	0.72	-0.13	0.72	-0.13	0.02	-0.03
10	2	152.34	350	6.78	87	78.34	350.34	20638.7	13.45	1.23	1.03	30.34	7	0.99	1.81	1.81	1.19	0.92	1.19	0.92	1.08	-0.37
11	2	135.4	370	6.46	82.4	98.5	295.4	16638.7	15.56	1.54	1.23	29.23	8	1.24	1.36	1.08	-1.53	-0.22	-1.53	-0.22	0.34	0.39
12	2	146.34	365	7.34	77	79.4	287.3	17638.7	17.45	1	1	27.67	9	1.03	1.93	1.93	0.23	0.39	0.23	0.39	-0.54	-0.33
13	3	160.4	240	2.23	73	454.54	199.34	7538.7	25.34	1.53	1.53	11.23	18	3.63	0.1	0.14	0.57	-0.98	0.57	-0.98	-0.59	0.75
14	3	162.45	246	2.03	83.45	440.3	201.34	6538.7	23.78	1.32	1.32	9.34	13	3.75	0.09	0.09	0.9	-0.44	0.9	-0.44	1.1	0.21
15	3	153.67	250	1.45	76	460.4	186.43	5538.7	26.78	1.76	1.76	14.23	16	4.71	0.06	0.06	-0.51	-0.09	-0.51	-0.09	-0.11	0.97
16	3	154	265	2.76	88.45	398.4	190.23	6538.7	18	1.8	1.8	17.23	11	2.72	0.14	0.14	-0.46	1.24	-0.46	1.24	1.91	-1.38
17	3	160.23	275	2.22	63	420.45	178.34	8538.7	24.76	1.13	1.55	19.34	16	2.3	0.11	0.11	0.54	2.13	0.54	2.13	-2.21	-0.54
18	3	150.34	230	1.98	76	434.56	202.23	9638.7	16.45	1.43	1.43	18.76	20	3.34	0.09	0.09	-1.04	-1.86	-1.04	-1.86	-0.11	-0.01
19	4	154.3	280	4.98	85	282.3	226.34	30552.9	21.23	1.23	1.58	21.34	12	3.47	0.36	0.36	-0.29	-0.31	-0.29	-0.31	1.22	0.49
20	4	169.3	278	6.34	77	275.43	278.34	29552.9	16.43	1.34	2.02	23.87	18.34	3.62	0.47	0.47	2.12	1.46	2.12	1.46	-0.08	0.23
21	4	167.2	310	5.3	76	256.5	287.34	31552.9	14.76	1.1	1.86	20.34	23.67	3.36	0.42	0.42	1.78	-1.2	1.78	-1.2	-0.24	-0.48
22	4	151.3	250	6.03	82	260.55	259.34	25552.9	10.34	1.22	1.96	22.45	19.45	3.15	0.47	0.47	-0.77	-1.91	-0.77	-1.91	0.73	-0.33
23	4	149	245	3.65	80	310.4	243.34	27552.9	15.87	1.12	1.75	26.98	26.32	3.76	0.24	0.24	-1.14	1.64	-1.14	1.64	0.41	1.56
24	4	145.5	330	7.04	65	230.4	230.34	19552.9	23.34	1.04	1.33	19.34	20.34	3.61	0.62	0.62	-1.7	0.31	-1.7	0.31	-2.03	-1.47
25	5	153.67	300	5.23	76	310.34	298.23	25432.5	21.78	1.42	2.3	24.65	35.76	4.01	0.34	0.34	-0.3	1.43	-0.3	1.43	0.24	1.08
26	5	155	270	6.45	66	320.34	289.34	30432.5	24.78	1.21	1.85	28.34	32.34	5.1	0.41	0.41	-0.09	0.01	-0.09	0.01	-1.38	1.46
27	5	162.23	290	4.98	75	294.54	275.3	33432.6	29.45	1.53	1.76	20.98	20.67	3.62	0.34	0.34	1.07	0.18	1.07	0.18	0.08	0.48
28	5	160.3	250	8.45	82	334.65	302.34	21432.5	20.76	1.45	2.12	19.34	30.87	4.94	0.51	0.51	0.76	-1.77	0.76	-1.77	1.22	2
29	5	155.3	230	6.98	73	220.3	310.34	32432.5	15.34	1.72	1.98	16.34	24.32	2.77	0.64	0.64	-0.04	0.09	-0.04	0.09	-0.24	-2.33
30	5	146.7	300	7.93	75	210.43	299.3	29432.5	13.45	1.31	2.34	19	21.34	3.58	0.77	0.77	-1.42	0.06	-1.42	0.06	0.08	-2.7
